# Supplementary material for: Use of a Calving Blind That Imitates a Natural Environment
Source: Animals (Basel). 2024 Apr 13;14(8):1171. doi: 10.3390/ani14081171 (PMC11047498; doi:10.3390/ani14081171)
Supplement: Supplementary file 1 [file animals-14-01171-s001.zip]

Archive with 3 entries (2 files):
- animals-2937478-SI/
- animals-2937478-SI/Supplementary File S1.pdf
- animals-2937478-SI/Supplementary File S2.pdf
